# Supplementary material for: A Slow Hydrogen Sulfide Donor GYY-4137 Partially Improves Vascular Function in Spontaneously Hypertensive Rats Fed a High-Fat Diet
Source: Pathophysiology. 2025 Jun 18;32(2):27. doi: 10.3390/pathophysiology32020027 (PMC12196443; doi:10.3390/pathophysiology32020027)
Supplement: Supplementary file 1 [file pathophysiology-32-00027-s001.zip]

Archive with 1 entries (1 files):
- pathophysiology-3658123-supplementary.pdf
